# Supplementary material for: Higher Brain Uptake of Gentamicin and Ceftazidime under Isoflurane Anesthesia Compared to Ketamine/Xylazine
Source: Pharmaceutics. 2024 Jan 19;16(1):135. doi: 10.3390/pharmaceutics16010135 (PMC10820362; doi:10.3390/pharmaceutics16010135)
Supplement: Supplementary file 1 [file pharmaceutics-16-00135-s001.zip]

Archive with 1 entries (1 files):
- pharmaceutics-2802176-supplementary.pdf
